# Supplementary material for: Neutralizing Antibody Response Characteristics in Elderly Patients with SARS-CoV-2 Infection and Their Association with Clinical Phenotypes
Source: Vaccines (Basel). 2025 Oct 29;13(11):1107. doi: 10.3390/vaccines13111107 (PMC12656855; doi:10.3390/vaccines13111107)
Supplement: Supplementary file 1 [file vaccines-13-01107-s001.zip]

Archive with 1 entries (1 files):
- vaccines-3906178-supplementary.pdf
